# Supplementary material for: Clinical Characterization of Atypical Diabetes: Insights from the GENEPEDIAB Study into the Spectrum Between Type 1 and Monogenic Diabetes
Source: Cells. 2026 Mar 7;15(5):484. doi: 10.3390/cells15050484 (PMC12984146; doi:10.3390/cells15050484)
Supplement: Supplementary file 1 [file cells-15-00484-s001.zip]

Archive with 1 entries (1 files):
- cells-4117309-supplementary.pdf
